# Supplementary material for: Protecting centrosomes from fracturing enables efficient cell navigation
Source: Sci Adv. 2025 Apr 25;11(17):eadx4047. doi: 10.1126/sciadv.adx4047 (PMC12024656; doi:10.1126/sciadv.adx4047)
Supplement: Supplementary file 2 — Movies S1 to S10 [file sciadv.adx4047_movies_s1_to_s10.zip]

Archive with 10 entries (10 files):
- adx4047_movie_s1.mov
- adx4047_movie_s2.mov
- adx4047_movie_s3.mov
- adx4047_movie_s4.mov
- adx4047_movie_s5.mov
- adx4047_movie_s6.mov
- adx4047_movie_s7.mov
- adx4047_movie_s8.mov
- adx4047_movie_s9.mov
- adx4047_movie_s10.mov
